# Supplementary material for: Mangrove Tirucallane- and Apotirucallane-Type Triterpenoids: Structure Diversity of the C-17 Side-Chain and Natural Agonists of Human Farnesoid/Pregnane–X–Receptor
Source: Mar Drugs. 2018 Dec 6;16(12):488. doi: 10.3390/md16120488 (PMC6315889; doi:10.3390/md16120488)
Supplement: Supplementary file 1 [file marinedrugs-16-00488-s001.zip]

Archive with 1 entries (1 files):
- marinedrugs-394744-SI.pdf
